# Supplementary material for: Abnormal left ventricular systolic reserve function detected by treadmill exercise stress echocardiography in asymptomatic type 2 diabetes
Source: Front Cardiovasc Med. 2023 Oct 19;10:1253440. doi: 10.3389/fcvm.2023.1253440 (PMC10622805; doi:10.3389/fcvm.2023.1253440)
Supplement: Supplementary file 1 [file Table1.xlsx]

## Sheet: 总表
NO.	Sex	Age	smoke	drink	ex h	sitting h	IVS	LVPW	Mass	neck	waist	hip	SBPrest	DBPrest	HRrest	EDVrset	ESVrset	EF rest	TRrest	E rest	A rest	E/A rest	EDTrest	e’rest	a’rest	s’ rest	E/erest	GLSrest	SRsrest	SRerest	SRarest	ECGrest	SBPex	DBPex	HRex	EDVex	ESVex	EFex	TRex	E ex	A ex	E/A ex	EDT ex	e’ex	a’ex	s’ ex	E/ e’ex	ΔE	ΔA
DM-1	M	61	1	0	0	5	8	8	112	39	90	90	111	59	70	101	35	0.66		0.81	0.81	1	216	0.08	0.115	0.075	10.125	17	0.87	1.13	1.23	1	118	58	130	90	39	0.57		1.09	0.47	2.29	159	0.045	0.075	0.08	24.2222	0.28	-0.34
DM-2	M	50	0	0	1	5	11	9		38	88	88	159	95	70	73	32	0.56		0.65	0.51	1.27	215	0.095	0.06	0.075	6.84211	14.7	0.63	0.73	0.67	1	184	93	171	60	19	0.69		1.01	0.81	1.21	131	0.115	0.1	0.15	8.78261	0.36	0.3
DM-3	M	62	0	1	0.5	1	9	10		38	98	105	131	83	68	95	34	0.65		0.47	0.7	0.66	257	0.07	0.11	0.085	6.71429	20	1.2	1.3	1.33	1	198	96	151	85	20	0.77		0.68	0.79	0.87	163	0.135	0.11	0.13	5.03704	0.21	0.09
DM-4	M	69	0	1	2	3.5	7	8	122	37	87	97	122	72	83	61	22	0.64		0.53	0.7	0.75	150	0.08	0.135	0.11	6.625	21	1.3	0.9	1.57	0	163	92	160	53	13	0.76		0.96	1.03	0.93	129	0.1	0.155	0.15	9.6	0.43	0.33
DM-5	M	54	1	1	0	0	9	9	98	39	88	93	116	72	66	85	30	0.65	2.12	0.81	0.55	1.5	234	0.12	0.095	0.085	6.75	19	1.03	1.7	0.93	0	186	74	166	85	16	0.81		1.3	0.92	1.41	116	0.17	0.15	0.17	7.64706	0.49	0.37
DM-6	F	46	0	0	1	4	7	8	97	35	83	100	132	75	85	56	19	0.67		0.95	0.72	1.31	225	0.135	0.12	0.09	7.03704	22	1.17	1.9	1	1	223	102	124	62	14	0.77		1.43	1.14	1.25	111	0.135	0.175	0.1	10.5926	0.48	0.42
DM-7	M	66	0	1	0	7.5	10	9	99	37	89	96	112	81	84	53	24	0.59	2.55	0.65	1.04	0.62	242	0.08	0.115	0.08	8.125	17	1.03	0.8	1.3	0	201	91	106	55	13	0.76	2.55	0.58	0.71	0.82	118	0.065	0.12	0.115	8.92308	-0.07	-0.33
DM-8	M	65	0	0	1	0	7	8	109	39	85	92	125	74	73	69	22	0.68	2.52	0.8	1.04	0.77	346	0.1	0.155	0.125	8	20	1.23	0.97	1.5	0	244	89	139	76	10	0.87	3.46	1.16	1.08	1.07	279	0.115	0.175	0.175	10.087	0.36	0.04
DM-9	F	65	0	0	0	0	9	8	69	32	73	88	167	88	89	38	13	0.67		0.59	0.94	0.63	255	0.065	0.105	0.085	9.07692	21	1.2	1.1	1.87	0	212	117	138	31	5	0.82		0.66	1.1	0.6	176	0.095	0.125	0.115	6.94737	0.07	0.16
DM-10	F	67	0	0	0	3	9	8	75	34	72	92	104	67	73	53	18	0.65	2.31	0.55	0.77	0.72	165	0.06	0.095	0.065	9.16667	19	0.97	1.27	0.97	0	178	71	155	19	9	0.82	3.17	0.75	0.93	0.83	122	0.115	0.125	0.11	6.52174	0.2	0.16
DM-11	F	59	0	0	1.5	4	12	10		37	92	108	155	72	81	56	17	0.7	2.6	0.51	0.81	0.62	390	0.045	0.12	0.335	11.3333	21	1.17	0.73	1.5	0	247	86	129	63	13	0.8	3.44	0.74	1.17	0.63	316	0.065	0.14	0.105	11.3846	0.23	0.36
DM-12	M	54	0	1	0	8.5	9	8	100	38	98	105	124	75	75	76	30	0.61	2.76	0.62	0.77	0.8	172	0.07	0.1	0.07	8.85714	15	1.03	0.77	0.87	0	189	90	169	48	12	0.76	2.75	0.36	0.85	0.43	160	0.08	0.095	0.105	4.5	-0.26	0.08
DM-13	M	63	1	1	0	5	8	8	97	36	91	91	148	89	93	79	34	0.58	2.6	0.72	0.86	0.84	227	0.09	0.11	0.09	8	18	0.97	1	1.1	0	211	100	159	86	27	0.68	3.2	1.11	1.18	0.94	187	0.105	0.135	0.115	10.5714	0.39	0.32
DM-14	M	65	0	0	0	4.5	8	9	103	35	73	87	135	78	65	72	25	0.65	2.52	0.5	0.48	1.05	283	0.075	0.13	0.09	6.66667	18	1	1	1.03	1	196	79	156	73	12	0.84	3.02	0.73	0.65	1.12	197	0.08	0.165	0.145	9.125	0.23	0.17
DM-15	M	66	1	1	0.5	7	8	8	100	36	89	99	125	68	85	77	29	0.62	2.62	0.5	0.68	0.74	227	0.1	0.12	0.11	5	21	1.37	1.27	1.23	1	163	54	146	57	10	0.83	3.37	0.59	0.83	0.68	151	0.105	0.145	0.08	5.61905	0.09	0.15
DM-16	M	49	1	0	0.25	7	7	9	95	33	80	87	114	72	94	66	22	0.67	2.11	0.65	0.67	0.97	248	0.11	0.105	0.12	5.90909	19	1.23	1.23	1.17	0	210	105	163	63	16	0.74		1.16	1.47	0.79	147	0.105	0.115	0.135	11.0476	0.51	0.8
DM-17	F	65	0	0	0	1	6	8	68	32	73	82	130	56	60	78	26	0.63	2.6	0.97	0.97	1	215.9	0.08	0.11	0.09	12.125	23	1.03	1.3	1.03	0	151	50	101	65	14	0.78	3.09	1.02	1.23	0.83	196	0.095	0.135	0.12	10.7368	0.05	0.26
DM-18	M	57	0	0	0	4.5	9	8	93	36	99	97	145	80	86	102	42	0.59	2.9	0.73	0.6	1.22	217.8	0.095	0.13	0.1	7.68421	23	1.27	1.33	1.17	0	170	70	151	83	21	0.75	2.94	0.66	0.77	0.86	191	0.08	0.125	0.105	8.25	-0.07	0.17
DM-19	F	67	0	0	1.5	0	8	8	94	29	74	80	128	59	93	54	18	0.66	2.74	0.98	1.38	0.71	214.3	0.09	0.09	0.08	10.8889	23	1.17	1.43	1.17	0	179	85	158	49	11	0.78	2.96	1.02	1.34	0.77	163	0.11	0.11	0.1	9.27273	0.04	-0.04
DM-20	M	58	0	0	0	0	7	8	105	35	79	91	142	87	77	57	23	0.6	2.22	0.42	0.76	0.56	207.3	0.085	0.125	0.1	4.94118	20	1.07	1.1	1.43	0	170	76	167	58	10	0.83		0.33	0.73	0.37	168	0.095	0.155	0.135	3.47368	-0.09	-0.03
DM-21	M	62	1	0	0.75	4	9	10	109	42	95	97	131	73	73	92	31	0.66	2.73	0.83	0.91	0.92	230.84	0.09	0.11	0.105	9.22222	21	1.27	1.67	1.2	0	224	76	144	75	8	0.8	2.87	0.83	1.11	0.75	174	0.1	0.135	0.15	8.3	0	0.2
DM-22	M	60	0	0	0	0	10	10	95	37	87	99	126	63	60	65	24	0.62	2.54	0.79	1.15	0.69	212.35	0.1	0.125	0.105	7.9	21	1.2	1.56	1.4	0	175	80	159	63	10	0.85		0.85	1.03	0.82	153	0.125	0.15	0.145	6.8	0.06	-0.12
DM-23	M	66	0	0	0	7.5	8	8	80	36	84	86	134	78	81	67	29	0.58	1.97	0.8	0.96	0.83	159.5	0.06	0.11	0.1	13.3333	18	0.93	0.77	1.37	0	162	57	148	56	13	0.77		0.81	1.06	0.76	206	0.07	0.13	0.12	11.5714	0.01	0.1
DM-24	M	47	0	1	30	8	8	8	99	31	97	97	144	88	103	85	33	0.62	2.27	0.78	0.94	0.83	208.39	0.12	0.11	0.105	6.5	18	1.2	1.1	0.93	0	182	59	170	65	12	0.81		0.98	1.15	0.86	225	0.2	0.12	0.145	4.9	0.2	0.21
DM-25	M	56	0	0	0	3	9	9	86	41	103	108	115	70	80	79	30	0.62	2.06	0.52	0.82	0.65	307.2	0.065	0.1	0.08	8	16	1.03	0.83	0.93	0	199	122	149	48	7	0.86		1.29	1.19	1.08	131	0.1	0.175	0.15	12.9	0.77	0.37
DM-26	F	49	0	0	0	0	7	7	98	34	90	98	99	56	87	63	26	0.58	2.5	0.56	0.68	0.82	226.5	0.095	0.105	0.075	5.89474	17	0.87	1.03	1.13	0	167	86	171	60	13	0.79		0.82	1.01	0.82	141	0.125	0.125	0.13	6.56	0.26	0.33
DM-27	F	57	0	0	0	4	6	6	98	32	86	98	120	83	81	71	28	0.6	2.44	0.91	0.85	1.06	168.55	0.11	0.09	0.065	8.27273	17	0.8	1.17	0.93	0	185	70	150	65	12	0.82		1.21	1.09	1.11	121	0.12	0.11	0.09	10.0833	0.3	0.24
DM-28	M	61	0	0	0	10	7	6	113	36	81	91	106	76	95	56	22	0.61	1.93	0.62	0.95	0.66	188.19	0.06	0.085	0.1	10.3333	17	0.93	1.23	0.87	1	158	81	157	54	15	0.72		0.79	1.11	0.72	154	0.1	0.135	0.125	7.9	0.17	0.16
DM-29	M	52	1	1	1	4.5	10	10	106	37	94	99	143	96	101	81	29	0.64	2.46	0.48	0.81	0.59	242.11	0.07	0.11	0.11	6.85714	17	1.07	0.87	1.13	1	195	75	154	68	14	0.79		0.75	0.8	0.93	188	0.125	0.195	0.145	6	0.27	-0.01
DM-30	M	58	0	0	1	4.5	9	9	80	36	83	96	119	76	63	59	19	0.68	2.46	0.61	0.58	1.04	210	0.085	0.07	0.09	7.17647	18	0.9	1.1	0.73	1	193	80	160	55	15	0.73		0.96	0.73	1.31	137	0.14	0.105	0.13	6.85714	0.35	0.15
DM-31	M	58	1	0	0	5.5	8	8	115	30	90	96	136	80	79	70	26	0.63	2.3	0.66	0.84	0.79	234	0.08	0.1	0.105	8.25	17	1.1	0.67	1.07	0	220	106	113	63	13	0.8		1.06	1.44	0.74	125	0.095	0.14	0.13	11.1579	0.4	0.6
DM-32	F	70	0	0	0.67	4	7	6	79				145	63	100	56	23	0.59	2.7	0.76	1.01	0.76	142	0.09	0.1	0.07	8.44444	20	0.93	1.43	1.23	0	242	73	140	55	14	0.74		1.29	1.35	0.96	153	0.11	0.15	0.115	11.7273	0.53	0.34
DM-33	F	61	0	0	0.8	2.5	8	8	80	33	81	92	121	68	82	54	19	0.64	2	0.7	0.86	0.81	174.37	0.06	0.095	0.075	11.6667	20	1.13	1.1	1.13	0	210	102	122	44	9	0.79		0.99	0.83	1.19	135	0.095	0.125	0.095	10.4211	0.29	-0.03
DM-34	M	59	0	1	0	5.5	8	8	114	37	81	90	144	86	90	72	28	0.62	2.61	0.59	0.95	0.62	133.41	0.08	0.115	0.115	7.375	17	1.17	0.4	1	0	189	75	172	63	9	0.85		0.71	1.06	0.67	94	0.09	0.155	0.16	7.88889	0.12	0.11
DM-35	M	58	0	1	0	3	8	7	101	37	89	95	140	80	92	80	31	0.62	2.4	0.87	1.01	0.86	135.8	0.08	0.13	0.105	10.875	19	1.1	1.33	1.23	0	192	97	166	47	7	0.86		0.69	1.25	0.57	97	0.115	0.205	0.165	6	-0.18	0.24
DM-36	F	56	0	0	0	3	7	6	94	33	86	102	117	62	74	45	14	0.7	2.46	0.85	0.76	1.11	154.7	0.1	0.1	0.09	8.5	22	1.07	1.8	1.07	0	161	60	157	51	10	0.78		1.04	0.74	1.41	242	0.15	0.12	0.12	6.93333	0.19	-0.02
DM-37	M	57	0	0	0	2.5	8	8	112	37	105	109	118	74	87	97	44	0.54	1.88	0.64	0.81	0.79	321.53	0.065	0.115	0.09	9.84615	16	0.87	0.73	1.03	0	181	80	140	101	27	0.73		0.96	0.8	0.98	289	0.12	0.125	0.11	8	0.32	-0.01
DM-38	M	66	0	0	1.5	5.5	8	8	91	36	76	92	135	75	84	81	28	0.65	2.48	0.52	0.52	1	215.43	0.085	0.115	0.09	6.11765	23	1.27	1.57	1.37	0	203	89	144	67	10	0.85		0.65	0.65	1	136	0.07	0.125	0.13	9.28571	0.13	0.13
DM-39	F	68	0	0	1.3	6.5	9	8	68	36	97	102	140	67	78	68	24	0.64	2.8	0.94	0.97	0.97	227.12	0.085	0.125	0.085	11.0588	22	1.13	1.33	1.37	1	133	80	108	74	19	0.74		1.01	1.09	0.93	212	0.1	0.165	0.12	10.1	0.07	0.12
DM-40	M	66	0	1	1	3	10	10	103	39	96	98	132	69	97	66	28	0.57	1.95	0.58	0.75	0.77	147	0.09	0.12	0.11	6.44444	19	1.03	1.37	1.07	0	171	71	161	60	15	0.75		1.05	1.16	0.9	151	0.125	0.165	0.145	8.4	0.47	0.41
DM-41	M	63	0	0	2	1.5	9	9	82	36	95	101	141	78	73	104	46	0.56	2.56	0.68	0.89	0.76	192	0.065	0.13	0.09	10.4615	22	1.17	1.3	1.53	0	204	90	165	66	15	0.77		0.87	1.11	0.79	233	0.1	0.155	0.175	8.7	0.19	0.22
DM-42	M	63	1	1	1.5	5	13	8	106	30	95	103	147	97	89	89	32	0.64	2.03	0.66	1.17	0.57	257	0.05	0.115	0.075	13.2	19	1.07	0.77	1.47	1	189	100	171	79	35	0.56		1.23	1.66	0.74	233	0.095	0.19	0.125	12.9474	0.57	0.49
DM-43	F	61	0	0	2	1	9	8	86	32	83	92	128	83	95	45	19	0.59	2.23	0.42	0.62	0.69	229	0.07	0.105	0.1	6	17	1.17	0.83	1.37	0	227	61	163	40	8	0.79		0.82	1.06	0.78	109	0.075	0.11	0.11	10.9333	0.4	0.44
DM-44	M	62	1	0	0	6	10	9	114	36	73	90	141	77	99	62	23	0.64	2.01	0.46	0.54	0.86	224.49	0.115	0.125	0.095	4	18	1.07	0.97	1.1	0	182	66	160	72	14	0.81		0.99	0.76	1.3	130	0.11	0.13	0.13	9	0.53	0.22
DM-45	F	63	0	0	0	3.5	11	9	87				127	66	79	57	18	0.68	2.52	0.57	0.69	0.83	254.51	0.055	0.12	0.09	10.3636	20	1.17	1.07	1.8	0	210	74	156	55	13	0.76		0.69	0.92	0.75	143	0.095	0.145	0.13	7.26316	0.12	0.23
DM-46	F	66	1	0	0	4	10	10	91	32	84	91	146	94	100	55	20	0.63	1.85	0.54	0.87	0.62	212.52	0.07	0.12	0.08	7.71429	19	1.03	1.03	1.43	0	206	78	163	41	6	0.87		0.71	1.18	0.6	176	0.095	0.17	0.135	7.47368	0.17	0.31
DM-47	M	67	1	0	0	1.5	10	8	110	37	89	99	145	72	95	74	28	0.62	2.26	0.69	0.99	0.69	216.66	0.07	0.125	0.09	9.85714	18	1.07	0.83	1.17	0	194	99	157	44	8	0.81		0.87	1.29	0.69	239	0.095	0.165	0.13	9.15789	0.18	0.3
DM-48	F	59	0	0	1	6	7	6	85	32	83	100	118	78	94	60	26	0.56	1.55	0.55	0.75	0.74	130.56	0.065	0.105	0.075	8.46154	20	1	1	1.3	0	177	117	146	56	10	0.82		0.95	0.67	1.43	114	0.115	0.155	0.1	8.26087	0.4	-0.08
DM-49	F	71	0	0	1	3	10	9	87	36	91	94	128	76	65	44	11	0.75	3.1	0.72	0.85	0.85	275.29	0.07	0.1	0.075	10.2857	21	1.1	1.6	1.27	0	198	105	138	50	10	0.79		1.12	1.14	0.98	163	0.11	0.13	0.11	10.1818	0.4	0.29
DM-50	F	70	0	0	0	2.5	9	8	82	32	88	98	144	83	108	51	21	0.6	2.06	0.67	1.13	0.6	175.2	0.05	0.11	0.07	13.4	14	0.83	0.53	1.43	0	191	84	157	51	18	0.65		0.61	1.15	0.53	104	0.095	0.14	0.1	6.42105	-0.06	0.02
DM-51	M	60	1	1	2	4	8	8	99	37	96	104	163	96	102	32	12	0.61		0.5	0.83	0.67	168	0.085	0.105	0.08	5.88235	17	1.2	0.87	1.43	0	190	88	168	50	10	0.8		0.79	1.2	0.66	104	0.095	0.145	0.115	8.31579	0.29	0.37
DM-52	F	53	0	0	0	2	9	7	87	32	79	89	120	64	86	51	18	0.64	2.46	1.02	0.96	1.07	182.87	0.085	0.12	0.07	12	23	1.2	2.03	1.2	0	177	70	148	62	11	0.82		1.25	0.84	1.5	173	0.11	0.15	0.1	11.3636	0.23	-0.12
DM-53	F	65	0	0	1	2.5	10	9	115	31	82	91	159	70	82	99	35	0.65	2.23	0.95	1.18	0.8	160	0.06	0.115	0.07	15.8333	19	0.97	1.13	1.23	0	193	75	137	75	18	0.76		1.46	1.57	0.93	141	0.1	0.17	0.11	14.6	0.51	0.39
DM-54	F	58	0	0	0	1.5	8	6	94	35	89	93	128	71	79	58	21	0.64	2.23	0.77	1.1	0.7	266.8	0.05	0.125	0.07	15.4	19	0.93	1.07	1.57	0	179	74	151	46	7	0.84		1	1.46	0.69	166	0.1	0.15	0.1	10	0.23	0.36
DM-55	M	75	1	0	0	4	8	7	81	35	82	93	133	67	94	56	21	0.62	2.16	0.48	0.9	0.5	230	0.04	0.12	0.1	12	17	1	0.67	1.33	0	217	80	160	48	7	0.85	2.48	0.96	1.59	0.6	135	0.115	0.175	0.13	8.34783	0.48	0.69
DM-56	M	59	0	1	0	5	9	8	106	36	85	100	126	82	90	59	23	0.61	1.67	0.8	0.81	0.99	127.19	0.07	0.12	0.095	11.4286	16	0.9	1.17	1.17	0	177	69	176	47	10	0.78	2.07	0.96	1.17	0.82	123	0.09	0.185	0.145	10.6667	0.16	0.36
DM-57	F	53	0	0	1	2.5	8	7		32	78	97	123	72	103	36	15	0.59	1.77	0.91	0.84	1.08	170.04	0.075	0.115	0.065	12.1333	17	0.9	1.37	1.2	0	164	59	155	40	8	0.8	1.77	1.22	1.32	0.92	159	0.09	0.135	0.105	13.5556	0.31	0.48
DM-58	M	55	0	1	0	2	10	9	110	39	99	97	104	66	83	72	26	0.65	2.42	0.83	0.87	0.96	174.33	0.105	0.11	0.12	7.90476	20	1.23	1.33	1.03	0	168	63	167	58	9	0.85	2.75	0.87	1.1	0.79	224	0.105	0.17	0.2	8.28571	0.04	0.23
DM-59	F	58	0	1	0	2	6	5	98				118	66	89	62	25	0.6	2.82	0.66	0.73	0.91	157.23	0.08	0.105	0.065	8.25	21	1.03	1.57	1.43	0	177	84	160	65	16	0.75	3.17	0.95	0.76	1.26	173	0.13	0.12	0.1	7.30769	0.29	0.03
DM-60	M	69	0	0	3	3.5	10	9	100	35	79	89	129	66	79	78	25	0.68	2.75	0.71	0.88	0.81	228.67	0.06	0.14	0.08	11.8333	20	1.07	0.9	1.87	0	157	60	142	72	12	0.84	3.25	0.92	1.23	0.75	112	0.1	0.225	0.15	9.2	0.21	0.35
DM-61	M	61	0	0	1	1	9	6	97	38	97	103	150	76	98	82	31	0.62	2.56	0.75	0.87	0.86	211.98	0.105	0.12	0.1	7.14286	21	1.1	1.17	1.13	0	181	102	128	98	17	0.83	3.09	1.02	1.21	0.84	110	0.14	0.18	0.14	7.28571	0.27	0.34
DM-62	F	65	0	0	0.5	0	10	8	88	34	85	91	127	67	89	62	22	0.65	2.36	0.59	1.03	0.58	174.11	0.07	0.12	0.085	8.42857	21	1.27	1.1	1.53	0	207	80	166	66	15	0.77	3.33	0.94	1.28	0.74	135	0.11	0.2	0.13	8.54545	0.35	0.25
DM-63	M	66	0	0	1	2	13	11	110	37	89	99	153	81	99	55	24	0.56	1.65	0.61	0.98	0.62	247	0.04	0.085	0.06	15.25	11	0.77	0.6	0.93	1	219	98	147	77	18	0.76	2.58	1.03	1.38	0.74	174	0.075	0.125	0.1	13.7333	0.42	0.4
DM-64	M	49	0	0	0.5	3.5	10	8	109	38	80	95	112	65	78	74	30	0.6	1.92	0.56	0.52	1.07	328.94	0.07	0.11	0.11	8	16	0.97	0.7	1	0	175	59	163	66	14	0.79	2.76	0.78	0.86	0.91	103	0.135	0.205	0.28	5.77778	0.22	0.34
DM-65	F	62	0	0	0	0.5	8	7	79	32	86	92	156	70	65	50	17	0.65	2.65	0.89	0.97	0.92	241.48	0.065	0.11	0.07	13.6923	19	0.9	1.13	0.93	0	175	78	167	60	10	0.83	3.28	1.29	1.15	1.13	158	0.095	0.14	0.105	13.5789	0.4	0.18
DM-66	F	70	0	0	0	5.5	9	12	103	42	113	115	139	80	112	94	27	0.71	2.53	0.81	1.02	0.8	238.82	0.04	0.09	0.065	20.25	16	0.87	0.83	1.07	0	263	114	151	55	9	0.83	3.15	1.08	1.18	0.92	207	0.07	0.12	0.09	15.4286	0.27	0.16
DM-67	F	49	0	0	0	5	10	8	88	34	93	104	119	80	102	74	28	0.62	2.27	0.5	0.72	0.69	201.33	0.065	0.09	0.095	7.69231	21	1.2	0.9	1.47	0	166	75	166	81	20	0.75	3.13	0.9	1.12	0.81	188	0.145	0.19	0.155	6.2069	0.4	0.4
DM-68	M	68	0	0	0	0.5	11	10	97	35	86	94	125	57	74	85	32	0.63	1.91	0.7	0.8	0.87	196.63	0.075	0.12	0.09	9.33333	17	0.97	1.1	1.23	0	247	46	149	70	12	0.83	2.23	0.81	1.41	0.57	114	0.09	0.15	0.125	9	0.11	0.61
DM-69	F	37	0	0	0	8	9	8	99	37	104	118	112	73	88	111	45	0.59	2.11	1.06	0.53	2	196.19	0.12	0.085	0.095	8.83333	18	0.93	1.5	0.7	0	196	77	183	96	21	0.78	3.16	1.61	1.33	1.21	128	0.135	0.16	0.135	11.9259	0.55	0.8
DM-70	M	43	0	0	0	10	7	9	104	39	86	97	169	97	104	92	34	0.63	1.98	0.92	0.98	0.94	153.64	0.085	0.125	0.085	10.8235	19	1.37	1.53	1.17	0	226	72	183	61	14	0.77	3.16	1.11	1.51	0.74	69	0.14	0.195	0.14	7.92857	0.19	0.53
DM-71	F	56	0	0	0	7	9	8	97	34	94	93	128	74	102	56	18	0.68	2.59	0.8	0.91	0.88	232.03	0.075	0.105	0.09	10.6667	18	1.03	1.13	1.03	0	198	83	149	39	8	0.8	3.25	1.21	1.43	0.85	152	0.125	0.12	0.11	9.68	0.41	0.52
DM-72	F	53	0	0	0	10	8	7	113	33	91	103	126	82	80	69	26	0.62	2.12	0.77	0.84	0.93	203.89	0.09	0.09	0.085	8.55556	20	1	1.43	1.1	0	179	101	159	79	14	0.82	3.28	1.03	0.9	1.14	109	0.115	0.175	0.165	8.95652	0.26	0.06
DM-73	F	59	0	0	2	5	9	7	100	33	86	95	120	66	87	66	25	0.62	2.42	1.04	0.81	1.2	169.52	0.11	0.09	0.09	9.45455	21	1.13	1.4	1.2	0	193	69	162	70	10	0.85	3.67	1.41	1.19	1.18	181	0.115	0.17	0.13	12.2609	0.37	0.38
DM-74	M	67	0	0	0	1.5	7	6	90	33	76	92	132	65	95	67	27	0.61	1.95	0.68	0.65	1.05	183.73	0.1	0.09	0.08	6.8	17	0.93	1.63	0.87	0	173	68	161	70	16	0.77	2.73	1.08	0.82	1.32	99	0.13	0.13	0.11	8.30769	0.4	0.17
DM-75	F	69	0	0	0	0	9	9	64				140	75	98	37	13	0.65	1.94	0.74	1.19	0.62	238	0.06	0.115	0.08	12.3333	19	1.17	1	1.77	0	201	87	174	48	10	0.79	2.73	0.94	1.51	0.63	91	0.14	0.15	0.08	6.71429	0.2	0.32
DM-76	F	48	0	0	0	6	7	7	96	31	76	96	120	78	87	54	21	0.62	2.37	0.97	0.73	1.35	200.42	0.1	0.14	0.115	9.7	21	1.2	1.87	1	0	170	66	188	46	6	0.86	2.4	1.04	1.45	0.71	139	0.13	0.21	0.19	16	0.07	0.72
DM-77	F	57	0	0	0	7	7	6	96	33	100	102	109	71	75	44	17	0.6	2.5	0.84	0.9	0.94	251.48	0.085	0.115	0.095	9.88235	19	1	1.07	1.03	0	156	83	153	68	13	0.8	3.1	1.01	1.29	0.78	223	0.105	0.18	0.16	9.61905	0.17	0.39
DM-78	F	53	0	0	0	5.5	7	6	86	31	73	94	107	66	92	69	22	0.69	2.13	0.77	0.75	1.03	161.97	0.11	0.09	0.08	7	21	1.27	1.67	1.13	0	177	81	165	69	12	0.82	2.91	0.75	0.61	1.22	235	0.145	0.15	0.12	5.17241	-0.02	-0.14
DM-79	F	48	0	0	0	5.5	8	8	82	31	91	98	117	60	82	66	22	0.67	3.06	0.72	0.59	1.23	179.38	0.115	0.08	0.075	6.26087	21	1.07	1.73	0.73	0	184	66	169	66	14	0.79	3.28	1.22	0.85	1.44	138	0.165	0.135	0.13	7.39394	0.5	0.26
DM-80	F	45	0	0	0	5.5	7	6	102	36	88	102	112	59	69	72	20	0.72	2.52	1.07	0.67	1.6	205.71	0.115	0.1	0.1	9.30435	23	1.2	2	0.87	0	152	67	172	62	10	0.84	3.02	1.45	1.18	1.23	136	0.15	0.17	0.165	9.66667	0.38	0.51
DM-81	M	64	1	0	0	8	10	8	90	38	85	95	145	67	65	79	29	0.64	2.46	0.37	0.71	0.52	212.13	0.06	0.1	0.08	12.3333	17	0.83	0.8	0.97	0	197	68	141	78	23	0.7	2.46	0.82	1.02	0.81	152	0.095	0.14	0.075	8.63158	0.45	0.31
DM-82	F	64	0	1	0	10	9	8	97	34	95	105	123	65	81	66	23	0.65	2.5	0.7	0.72	0.97	170.1	0.08	0.105	0.085	8.75	22	1.1	1.63	1.2	0	187	51	148	70	18	0.74	3.33	1.19	0.88	1.35	148	0.105	0.135	0.105	11.3333	0.49	0.16
DM-83	F	51	0	0	1	4.5	6	6	89	33	86	96	136	69	86	60	26	0.57	2.1	0.85	0.63	1.36	193.47	0.115	0.085	0.08	7.3913	16	0.8	1.07	0.8	0	213	85	174	52	13	0.75	2.12	0.88	1.07	0.82	178	0.14	0.125	0.11	6.28571	0.03	0.44
DM-84	M	49	1	0	0	4.5	10	8	107	39	95	104	127	86	91	80	31	0.61	1.85	0.43	0.69	0.62	205.15	0.065	0.09	0.085	6.61538	12	0.7	0.63	0.87	1	180	101	150	73	11	0.84	2.58	0.6	0.95	0.64	118	0.115	0.115	0.135	5.21739	0.17	0.26
Con-1	F	67	0	0	2	0	6	7	78	30	80	87	118	54	63	53	18	0.67	2.46	0.75	0.65	1.16	232	0.095	0.095	0.09	7.89474	21	1.1	1.73	1.13	0	187	92	92	52	8	0.85	2.86	1.09	0.96	1.13	153	0.105	0.14	0.135	10.381	0.34	0.31
Con-2	F	54	0	0	0	2	6	7	94	33	82	90	125	80	70	56	22	0.61	2.43	0.86	0.64	1.34	140	0.105	0.065	0.055	8.19048	18	0.9	1.6	0.97	0	161	73	168	66	16	0.76	2.99	1.17	0.98	1.19	132	0.18	0.11	0.095	6.5	0.31	0.34
Con-3	F	56	0	0	1	5.5	7	8	86	34	84	95	130	82	84	62	23	0.63	2.2	0.75	1.13	0.67	145	0.065	0.095	0.07	11.5385	19	1	1.1	1.33	0	171	86	166	70	16	0.77	2.65	0.99	1.3	0.76	133	0.095	0.115	0.09	10.4211	0.24	0.17
Con-4	M	65	0	0	0	5.5	11	9	86	39	96	100	118	78	83	75	31	0.59	2.33	0.79	0.95	0.84	207	0.05	0.08	0.07	15.8	15	0.87	0.5	1.1	0	123	91	141	79	24	0.7	2.82	0.94	1.32	0.71	153	0.09	0.135	0.1	10.4444	0.15	0.37
Con-5	F	59	0	0	0	4.5	8	7	98	31	76	92	120	65	72	70	28	0.61	2.44	0.89	0.68	1.31	206.52	0.09	0.08	0.065	9.88889	21	0.97	1.5	1	0	208	74	144	79	19	0.76	2.87	1.23	0.92	1.34	142	0.12	0.085	0.1	10.25	0.34	0.24
Con-6	M	68	0	0	0	5.5	6	7	80	35	79	93	94	65	72	52	19	0.63	2.2	0.44	0.71	0.62	279.62	0.09	0.125	0.12	4.88889	18	0.93	0.93	0.93	0	147	79	156	33	8	0.76	2.57	0.68	1.03	0.66	175	0.1	0.14	0.17	6.8	0.24	0.32
Con-7	M	59	1	0	0	4	8	8	90	34	88	92	118	68	89	80	29	0.64	2.31	0.58	0.39	1.46	280.94	0.085	0.105	0.105	6.82353	20	1.13	1.2	1.2	0	173	88	160	59	13	0.78	3.09	0.77	0.83	0.93	245	0.125	0.18	0.185	6.16	0.19	0.44
Con-8	F	57	0	0	1.5	4	6	8	60	30	73	89	113	69	68	57	22	0.61	2.55	0.71	0.58	1.23	210.97	0.11	0.07	0.07	6.45455	20	1	1.7	0.97	0	169	73	147	59	15	0.75	2.93	1.17	0.75	1.55	181	0.125	0.105	0.12	9.36	0.46	0.17
Con-9	M	51	1	0	0	0	8	8	110	40	92	98	130	90	67	79	30	0.63	2.3	0.75	0.75	1	150	0.1	0.095	0.08	7.5	17	0.83	1.03	1.2	0	192	94	153	60	10	0.83	2.88	0.76	0.54	1.71	210	0.1	0.145	0.125	7.6	0.01	-0.21
Con-10	M	59	1	1	0	6.5	9	10	104	41	109	109	143	83	86	81	35	0.57		0.77	0.93	0.83	257.78	0.115	0.11	0.11	6.69565	21	1.37	1.27	1.23	0	223	120	115	63	16	0.74	（-）	1.05	0.94	1.12	242	0.15	0.2	0.175	7	0.28	0.01
Con-11	F	58	0	0	0	7	8	9	89	33	85	100	118	76	76	72	27	0.62	2.33	0.54	0.83	0.65	237.12	0.06	0.095	0.08	9	16	0.8	0.67	0.83	0	190	99	164	57	13	0.78	3.2	0.98	1.06	0.92	255	0.11	0.11	0.11	8.90909	0.44	0.23
Con-12	M	62	1	1	0	3	7	6	108	39	94	101	119	73	105	77	32	0.59	1.96	0.71	0.96	0.74	204.19	0.065	0.115	0.07	10.9231	17	1	0.87	1.53	0	177	77	180	50	8	0.82	3.08	1.22	0.81	1.51	148	0.115	0.195	0.155	10.6087	0.51	-0.15
Con-13	F	52	0	0	0	4	6	6	103	30	78	91	113	76	93	49	21	0.57	2.12	0.81	0.81	1	161.98	0.105	0.08	0.06	7.71429	16	0.77	1.2	0.9	0	172	89	162	43	9	0.79	2.89	1.05	1.18	0.89	97	0.12	0.085	0.105	8.75	0.24	0.37
Con-14	M	53	1	0	3	0	8	9	89	38	82	92	96	67	65	66	28	0.58	1.92	0.7	0.54	1.3	249.79	0.095	0.055	0.07	7.36842	16	0.83	1.27	0.7	0	124	67	166	53	12	0.77	2.91	0.85	1.06	0.81	120	0.11	0.1	0.125	7.72727	0.15	0.52
Con-16	M	50	1	1	0.67	4	9	10	99	34	81	91	149	91	89	92	36	0.61	2.58	0.84	0.75	1.12	188.77	0.125	0.1	0.11	6.72	17	1	1.13	0.87	0	230	110	159	63	17	0.74	3.38	1.09	1.02	1.02	137	0.135	0.105	0.16	8.07407	0.25	0.27
Con-17	F	66	0	0	0	0	7	9	100	31	84	98	140	61	89	67	20	0.67	2.66	0.96	0.89	1.07	233.34	0.105	0.09	0.085	9.14286	21	1.07	1.7	1.1	0	185	78	163	58	7	0.87	3.03	1.08	1.22	0.88	138	0.14	0.125	0.095	7.71429	0.12	0.33
Con-18	F	48	0	1	0.5	2	6	7	89	31	71	91	103	51	75	46	13	0.71	2.08	0.82	0.51	1.59	191.48	0.125	0.07	0.085	6.56	21	1	1.6	0.87	0	147	65	132	52	10	0.8	2.29	1.05	0.83	1.26	235	0.15	0.12	0.13	7	0.23	0.32
Con-19	F	52	1	0	0	4	7	8	95	32	81	90	110	65	75	41	16	0.61	2.1	0.88	0.7	1.25	226	0.13	0.085	0.095	6.76923	20	1.07	1.33	0.7	0	141	69	139	42	10	0.75	2.61	0.87	0.91	0.96	299	0.125	0.11	0.145	6.96	-0.01	0.21
Con-20	F	51	0	0	0	8	7	7	108	33	82	94	111	63	88	54	17	0.68	2.51	0.82	0.44	1.86	215	0.135	0.07	0.075	6.07407	21	1.07	2.225	1.03	0	165	64	171	53	7	0.86	3.28	0.9	0.65	1.39	201	0.14	0.09	0.12	6.42857	0.08	0.21
Con-21	F	35	0	0	0.3	5	7	7	73	30	70	86	118	62	76	67	26	0.61	2.23	0.8	0.54	1.47	215.14	0.115	0.06	0.08	6.95652	21	1.03	2.07	0.63	0	236	78	152	63	13	0.79	2.91	1.23	0.92	1.34	198	0.14	0.075	0.095	8.78571	0.43	0.38
Con-22	M	57	0	0	0	5	8	8	90	35	82	92	120	78	102	66	25	0.62	2.29	0.67	0.58	1.15	192.62	0.11	0.09	0.105	6.09091	20	1.37	1.63	1	0	149	78	157	49	9	0.82	2.82	0.9	1	0.9	119	0.11	0.115	0.1	8.18182	0.23	0.42
Con-23	M	67	0	1	0	2	7	8	102	39	91	100	114	67	76	85	30	0.65	2.16	0.68	0.54	1.25	323.61	0.09	0.08	0.09	7.55556	20	1.07	1.37	1	0	144	64	153	94	15	0.84	2.97	1.1	0.84	1.31	189	0.11	0.115	0.13	10	0.42	0.3
Con-24	M	63	0	1	1	2.5	8	7	72	34	74	86	110	69	89	49	20	0.59	1.82	0.65	0.56	1.18	191.76	0.105	0.105	0.11	6.19048	21	1.3	1.37	0.97	0	173	74	169	48	8	0.84		2.44	0.55	1.99	247	0.125	0.125	0.16	19.52	1.79	-0.01
Con-25	F	65	0	0	0.5	3.5	9	7	92	32	77	90	127	77	104	47	18	0.62	1.98	0.6	0.96	0.62	127.71	0.075	0.12	0.085	8	22	1.27	1.1	1.53	0	210	87	150	41	8	0.8	2.47	0.72	0.89	0.8	168	0.08	0.12	0.115	9	0.12	-0.07
Con-26	M	40	0	0	0.5	12	6	6	80	32	73	86	108	61	79	77	27	0.65	1.79	1.1	0.62	1.78	218.55	0.12	0.08	0.105	9.16667	22	1.13	1.93	1.13	0	141	56	162	66	13	0.8	2.04	1.36	0.8	1.7	182	0.175	0.11	0.15	7.77143	0.26	0.18
Con-27	F	64	0	0	0.5	4	8	8	86	33	78	95	123	74	66	75	27	0.64	2.76	0.81	0.94	0.86	229.28	0.08	0.1	0.07	10.125	21	1.03	1.07	1.1	0	150	76	135	69	15	0.79	2.94	0.9	1.21	0.74	244	0.09	0.125	0.095	10	0.09	0.27
Con-29	M	39	0	0	0	10	7	6		33	76	96	103	51	73	64	21	0.67	2.15	0.87	0.46	1.88	169.89	0.135	0.085	0.09	6.44444	21	1.13	1.93	0.83	0	156	92	168	69	16	0.77	2.7	1.21	0.68	1.77	242	0.2	0.135	0.15	6.05	0.34	0.22
Con-30	M	39	0	0	0	6	9	8	88	34	69	87	135	95	99	69	27	0.62	2.16	0.72	0.56	1.28	192.22	0.105	0.08	0.1	6.85714	15	0.97	1.17	0.8	0	182	91	175	73	15	0.79	2.64	0.87	0.83	1.05	132	0.165	0.12	0.15	5.27273	0.15	0.27
Con-31	M	62	1	1	0	4	10	8	104	32	98	96	136	94	93	67	32	0.52	2	0.41	0.69	0.6	194.17	0.06	0.09	0.095	6.83333	13	0.83	0.63	1.1	0	159	66	145	48	11	0.76	2.34	0.75	1.06	0.7	140	0.09	0.135	0.12	8.33333	0.34	0.37
Con-32	M	55	0	0	1	6	7	6	87	35	96	107	120	70	83	58	23	0.6	2.24	0.63	0.67	0.94	234.32	0.1	0.075	0.09	6.3	19	0.9	1.4	0.83	0	172	106	147	66	14	0.79	3.14	0.87	0.99	0.88	160	0.125	0.12	0.165	6.96	0.24	0.32
Con-33	M	39	0	0	0	5	8	7	93				112	69	97	66	25	0.63	2.09	0.72	0.75	0.96	210.21	0.085	0.07	0.085	8.47059	18	1.03	1.13	1	0	160	85	185	88	21	0.76	2.49	0.91	1.12	0.81	98	0.095	0.14	0.115	9.57895	0.19	0.37
Con-34	F	51	0	0	1	8	7	7	84	32	76	90	120	74	75	52	16	0.69	2.57	0.69	0.82	0.84	209.44	0.105	0.08	0.085	6.57143	23	1.13	1.6	1.03	0	145	71	171	57	9	0.84	3.32	0.96	0.83	1.15	179	0.12	0.095	0.115	8	0.27	0.01
Con-35	M	56	0	0	0	3	11	10	104	36	87	94	127	75	103	73	23	0.68	2.5	0.63	1.01	0.62	284	0.055	0.105	0.09	11.4545	18	1.03	0.7	1.4	0	216	74	164	58	11	0.81	3.36	0.96	1.2	0.8	141	0.08	0.175	0.145	12	0.33	0.19
Con-35-1	M	37	1	1	1	8	9	7	95	36	96	102	141	79	101	66	25	0.62	2.48	0.63	0.47	1.33	215.25	0.105	0.1	0.12	6	17	1.13	1.13	0.97	0	205	72	177	56	12	0.79	2.38	0.88	1.14	0.77	133	0.155	0.2	0.16	5.67742	0.25	0.67
Con-36	F	37	0	0	0	10	6	5	71	31	63	80	115	68	117	56	17	0.7	2.12	0.65	0.5	1.3	186.38	0.11	0.085	0.125	5.90909	20	1.43	1.57	0.97	0	120	85	181	43	6	0.85	2.84	1.12	1	1.12	169	0.205	0.11	0.18	5.46341	0.47	0.5
Con-37	F	58	0	0	0	5	8	8	95	33	84	95	128	78	72	65	25	0.61	2.62	0.91	0.64	1.41	215.5	0.095	0.12	0.1	9.57895	22	1.17	1.73	1.3	0	145	72	137	64	13	0.79	2.91	1.39	1.49	0.93	178	0.135	0.155	0.14	10.2963	0.48	0.85
Con-38	F	45	0	0	0	6.5	7	7	107	30	73	94	112	61	76	76	29	0.62	2.4	0.91	0.62	1.46	135.37	0.13	0.065	0.09	7	19	0.9	1.57	0.8	0	138	72	176	70	14	0.8	3.11	1.36	1.19	1.14	170	0.175	0.145	0.15	7.77143	0.45	0.57
Con-39	F	43	0	0	0	6.5	6	6	87	30	75	91	122	63	112	67	23	0.66	2.18	0.82	0.65	1.25	215.76	0.135	0.09	0.105	6.07407	22	1.27	1.93	1.13	0	166	64	195	67	12	0.83	2.43	1.27	1.7	0.75	107	0.16	0.105	0.16	7.9375	0.45	1.05
Con-39-1	F	41	0	0	0	10	6	6	80	32	71	95	97	66	99	63	26	0.6	2.03	0.55	0.54	1.04	322.17	0.115	0.065	0.115	4.78261	21	1.1	1.7	0.97	0	118	67	150	73	14	0.81	2.79	0.99	0.67	1.47	102	0.13	0.09	0.105	7.61538	0.44	0.13
con-40	M	45	0	1	0.55	2.5	8	7	102	40	96	102	128	80	82	85	31	0.64	1.82	0.77	0.96	0.8	192.08	0.075	0.12	0.07	10.2667	17	0.9	1	1.1	0	151	77	165	64	13	0.8		1.05	1.46	0.72	112	0.1	0.17	0.15	10.5	0.28	0.5
con-41	F	61	0	1	0.67	5.5	7	7	99	31	80	93	148	77	90	52	19	0.64	2.48	0.78	0.78	1	204.85	0.075	0.09	0.09	10.4	23	1.17	1.77	1.17	0	156	62	143	49	11	0.78	2.72	0.84	1.08	0.77	154	0.09	0.12	0.11	9.33333	0.06	0.3
[truncated: 30 more columns]
