# Supplementary material for: Abnormal left ventricular systolic reserve function detected by treadmill exercise stress echocardiography in asymptomatic type 2 diabetes
Source: Front Cardiovasc Med. 2023 Oct 19;10:1253440. doi: 10.3389/fcvm.2023.1253440 (PMC10622805; doi:10.3389/fcvm.2023.1253440)
Supplement: Supplementary file 2 [file Datasheet1.zip]

Archive with 2 entries (1 files):
- Data Sheet 1_v1/
- Data Sheet 1_v1/-2+¦+»+_.sav
